# Supplementary material for: Prognostic Impact of the HFA-PEFF Score in Patients with Acute Myocardial Infarction and an Intermediate to High HFA-PEFF Score
Source: J Clin Med. 2022 Aug 5;11(15):4589. doi: 10.3390/jcm11154589 (PMC9369752; doi:10.3390/jcm11154589)
Supplement: Supplementary file 1 [file jcm-11-04589-s001.zip]

Archive with 1 entries (1 files):
- jcm-1823454-supplementary.pdf
